# Supplementary material for: Trade-offs in motivating volunteer effort: Experimental evidence on voluntary contributions to science
Source: PLoS One. 2019 Nov 21;14(11):e0224946. doi: 10.1371/journal.pone.0224946 (PMC6871885; doi:10.1371/journal.pone.0224946)
Supplement: S1 Table — This Table compares how the treatments affect the accuracy of classifications within the same image. Robust standard errors are in parentheses. All columns include image fixed effects. * significant at 10%; ** significant at 5%; *** significant at 1%. (TEX) [file pone.0224946.s001.tex]

\documentclass[10pt,letterpaper]{article}
\usepackage[top=0.85in,left=2.75in,footskip=0.75in]{geometry}

% amsmath and amssymb packages, useful for mathematical formulas and symbols
\usepackage{amsmath,amssymb}

% Use adjustwidth environment to exceed column width (see example table in text)
\usepackage{changepage}

% Use Unicode characters when possible
\usepackage[utf8x]{inputenc}

% textcomp package and marvosym package for additional characters
\usepackage{textcomp,marvosym}

% cite package, to clean up citations in the main text. Do not remove.
\usepackage{cite}

% Use nameref to cite supporting information files (see Supporting Information section for more info)
\usepackage{nameref,hyperref}

% line numbers
\usepackage[right]{lineno}

% ligatures disabled
\usepackage{microtype}
\DisableLigatures[f]{encoding = *, family = * }

% color can be used to apply background shading to table cells only
\usepackage[table]{xcolor}

% array package and thick rules for tables
\usepackage{array}

% create "+" rule type for thick vertical lines
\newcolumntype{+}{!{\vrule width 2pt}}

% create \thickcline for thick horizontal lines of variable length
\newlength\savedwidth
\newcommand\thickcline[1]{%
  \noalign{\global\savedwidth\arrayrulewidth\global\arrayrulewidth 2pt}%
  \cline{#1}%
  \noalign{\vskip\arrayrulewidth}%
  \noalign{\global\arrayrulewidth\savedwidth}%
}

% \thickhline command for thick horizontal lines that span the table
\newcommand\thickhline{\noalign{\global\savedwidth\arrayrulewidth\global\arrayrulewidth 2pt}%
\hline
\noalign{\global\arrayrulewidth\savedwidth}}


% Remove comment for double spacing
%\usepackage{setspace} 
%\doublespacing

% Text layout
\raggedright
\setlength{\parindent}{0.5cm}
\textwidth 5.25in 
\textheight 8.75in

% Bold the 'Figure #' in the caption and separate it from the title/caption with a period
% Captions will be left justified
\usepackage[aboveskip=1pt,labelfont=bf,labelsep=period,justification=raggedright,singlelinecheck=off]{caption}
\renewcommand{\figurename}{Fig}

% Use the PLoS provided BiBTeX style
\bibliographystyle{plos2015}

% Remove brackets from numbering in List of References
\makeatletter
\renewcommand{\@biblabel}[1]{\quad#1.}
\makeatother


\usepackage{verbatim}
% Header and Footer with logo
\usepackage{lastpage,fancyhdr,graphicx}
\usepackage{epstopdf}
%\pagestyle{myheadings}
\pagestyle{fancy}
\fancyhf{}
%\setlength{\headheight}{27.023pt}
%\lhead{\includegraphics[width=2.0in]{PLOS-submission.eps}}
\rfoot{\thepage/\pageref{LastPage}}
\renewcommand{\headrulewidth}{0pt}
\renewcommand{\footrule}{\hrule height 2pt \vspace{2mm}}
\fancyheadoffset[L]{2.25in}
\fancyfootoffset[L]{2.25in}
\lfoot{\today}

%% Include all macros below

\newcommand{\lorem}{{\bf LOREM}}
\newcommand{\ipsum}{{\bf IPSUM}}

%% END MACROS SECTION


\begin{document}
\vspace*{0.2in}


\clear 
\begin{table}[htbp]\centering \caption*{Effect of Output and Input Treatments on Accuracy \label{main_regress}}
	\begin{small}\begin{tabular}{lc} \hline
	&\\

			\textbf{Accuracy} & 	\textbf{All Dimensions}  \\ \hline
			&   \\
			Output Treatment & 0.113** \\
			& (0.055) \\
			Input Treatment & 0.018 \\
			& (0.063) \\
			&  \\
			Image FE & Yes\\
			Observations & 805 \\
			R-squared & 0.482 \\
			Mean Dep Var & 0.493 \\ \hline
	\end{tabular}\end{small}
	\flushleft
	\begin{singlespace}	
		\scriptsize{Notes: This table allows us to compare how the treatments affect the accuracy of classifications within the same image. Robust standard errors are in parentheses. All columns include image fixed effects.
			* significant at 10\%; ** significant at 5\%; *** significant at 1\%}\end{singlespace}
\end{table}


\end{document}
