# Supplementary material for: Trade-offs in motivating volunteer effort: Experimental evidence on voluntary contributions to science
Source: PLoS One. 2019 Nov 21;14(11):e0224946. doi: 10.1371/journal.pone.0224946 (PMC6871885; doi:10.1371/journal.pone.0224946)
Supplement: S1 Fig — The Figure displays the text on the output treatment, input treatment, and control project pages. The text displayed in italics is only included on the input page, and text underlined is only included on the output page. (TEX) [file pone.0224946.s002.tex]

\documentclass[11.5pt]{article}
\renewcommand{\baselinestretch}{0.8}

\usepackage{fullpage}

\usepackage[pdftex]{graphicx}
\usepackage{natbib}
\usepackage{har2nat}


\usepackage[normalem]{ulem}
\usepackage{lipsum}

\usepackage{amssymb}
\usepackage{amsmath}
\usepackage{calc}


\usepackage[final]{pdfpages}
\usepackage{xr-hyper}

\usepackage{pdflscape}
\usepackage[font=bf, justification=centering]{caption}
\usepackage{setspace}
\usepackage{booktabs}
\usepackage{captcont}

\usepackage[section]{placeins}

\usepackage{abstract}


\usepackage{appendix}


\usepackage{verbatim}
\usepackage{setspace}

\usepackage{hyperref}

\hypersetup{
    colorlinks = true,
    linkcolor = black,
    anchorcolor = black,
    citecolor = black,
    filecolor = black,
    urlcolor = blue
}

\setlength\parindent{20pt}

\renewcommand*\thetable{S\arabic{table}}
\renewcommand*\thefigure{S\arabic{figure}}

\begin{document}

\subsection*{Project Page Text}\label{pagetext}

\flushleft 

COVER PAGE\\
\vspace{0.3cm}

\noindent Help our team of computer scientists, social scientists, and Kenyan pastoralists classify vegetation in remote East African Rangelands! \uline{Your contributions will help the advancement of crowd science and machine-learning algorithms!} \textit{Your contributions will help us replace the hiring of university student research assistants and save hours of our research time!} 

\vspace{0.5cm}

\noindent  ABOUT DIGITAL CROWDSOURCING FOR RANGELAND VEGETATION
\vspace{0.3cm}

\noindent The Digital Crowdsourcing for Rangeland Vegetation project aims to improve our knowledge and understanding of the rangeland conditions facing pastoralists, or livestock herders, in East Africa.\\

\noindent Current policy and program interventions designed to insure against livestock and other drought related losses in these regions are primarily based on data collected through satellite imagery which is limited in its breadth of information. To improve on this data, researchers have developed a crowdsourcing system in which pastoralists contribute photos of rangelands that can complement satellite data. The machine-learning algorithm then uses these data to improve satellite collected information in order to better target program intervention.\\

\noindent In order to test the accuracy of this method, we need to compare these classifications against the ones made by Zooniverse contributors. \uline{By contributing to this project, you will help scientists learn about rangelands, advance crowdsourcing science, and improve machine learning algorithms.} \textit{By contributing to this project, you will help us replace the hiring of university student research assistants and save hours of our research time!} 

\vspace{0.5cm}

\noindent Project Objective\\

\noindent The primary objective of the Digital Crowdsourcing for Vegetation project is to determine whether harnessing local pastoral knowledge through crowdsourced data can be an effective means for measuring and understanding of pastoral rangeland conditions.

\vspace{0.5cm}

\noindent Why Do We Need Your Help?\\

\noindent With over 100,000 photos submitted, we are unable to classify them all on our own. We need to match the pastoralists' classifications of the photos with your classifications to determine any discrepancies. We are asking you to help us classify several aspects of the photos. For example, we would like to know if the photos have grass, trees, and shrubs. We would also like you to tell us about the quality of the photos, as some pictures may be blurry, taken in poor lighting (too light or dark), or a poor angle (tilted or not taken at the ground level). \uline{While there have been significant advances made in machine learning over the last decade (TechRepublic, 2016), its application to developing economies are still in early stages. Your classifications can contribute to the fine-tuning of machine-learning algorithms that will eventually help target agricultural issues facing many countries. Specifically, machine-learning algorithms can analyze satellite and crowd sourced data like ours to recognize plant diseases, pinpoint areas that require immediate resource provision (e.g., water), and areas in which vegetation is usable and not in need of intervention (Innovation Enterprise, 2016).} \textit{We realize that your time is valuable and classifying pictures is a time-intensive activity. By contributing to this project, you will help us replace the hiring of university student research assistants and save hours of our research time!} 
	
\vspace{0.5cm}

\noindent Project Background\\

\noindent The northern rangelands of Kenya are inhabited by nearly 3 million pastoralists, who rely on their livestock for food and cash. They search the rangelands for pasture and water; key resources required for the survival of their livestock. Drought, which leads to exhaustion of these resources, is perhaps the most pervasive risk encountered by this population. Development agencies have used remotely sensed (e.g., satellite) data to target interventions aimed at assisting pastoralists make better migration decisions in the face of increasing drought risks. Famine Early Warning Systems Network (FEWSNET), for instance, also uses satellite data to help government decision makers and relief agencies plan for and respond to humanitarian crises.
Remotely sensed data for these purposes assesses whether an area being observed has green vegetation. Whether this correlates with available pasture for livestock or not is not clear. This lack of clarity could lead to less-optimal interventions that are costly and ineffective.\\

\vspace{0.2cm}

\noindent The research team first ran exploratory studies to determine how pastoralists classified rangelands, and how much they differed from scientific classifications. These explorations led to a classification system based on the pastoralists' considerations, and to the subsequent development of an android application that was used to crowdsource the rangeland condition information. During their routine herding, pastoralists used the app to take pictures and complete a short survey indicating whether the picture they took had any trees, bushes, or grass. They further indicated whether the trees and bushes had any leaves, and, if so, whether they were green or brown. In addition, they indicated whether each type of vegetation was palatable to goats and sheep, cows, and camels. Lastly, they were required to estimate the carrying capacity of the area in which they took the photo, and how far a water point was from the point the photo was taken. The herders were intensively trained on how to use smartphones, how to take clear pictures with their phones, and how use the application developed for this purpose. They were paid to submit up to ten photos and surveys per day.\\

\vspace{0.2cm}

\noindent We will use your classifications to improve the accuracy of the crowdsourcing algorithm. We also expect to improve our understanding of the types of vegetation that contribute to the survival of livestock and pastoralists and the conditions under which remotely sensed data is informative.\\


\end{document}
