# Supplementary material for: Trade-offs in motivating volunteer effort: Experimental evidence on voluntary contributions to science
Source: PLoS One. 2019 Nov 21;14(11):e0224946. doi: 10.1371/journal.pone.0224946 (PMC6871885; doi:10.1371/journal.pone.0224946)
Supplement: S2 Fig — The Figure displays the text in the output treatment, input treatment, and control invitation emails. The text displayed in italics is only included on the input page, and text underlined is only included on the output page. (TEX) [file pone.0224946.s003.tex]

\documentclass[11.5pt]{article}
\renewcommand{\baselinestretch}{0.8}

\usepackage{fullpage}

\usepackage[pdftex]{graphicx}
\usepackage{natbib}
\usepackage{har2nat}


\usepackage[normalem]{ulem}
\usepackage{lipsum}

\usepackage{amssymb}
\usepackage{amsmath}
\usepackage{calc}


\usepackage[final]{pdfpages}
\usepackage{xr-hyper}

\usepackage{pdflscape}
\usepackage[font=bf, justification=centering]{caption}
\usepackage{setspace}
\usepackage{booktabs}
\usepackage{captcont}

\usepackage[section]{placeins}

\usepackage{abstract}


\usepackage{appendix}


\usepackage{verbatim}
\usepackage{setspace}

\usepackage{hyperref}

\hypersetup{
    colorlinks = true,
    linkcolor = black,
    anchorcolor = black,
    citecolor = black,
    filecolor = black,
    urlcolor = blue
}

\setlength\parindent{20pt}

\renewcommand*\thetable{S\arabic{table}}
\renewcommand*\thefigure{S\arabic{figure}}

\begin{document}

\title{Project Page Text}\label{pagetext}

\flushleft 

\subsection*{Email Text Inviting People to Contribute to the Pages}\label{email}
\vspace{0.2cm}

\noindent Dear Zooniverse Community,\\

\noindent A new project has just been posted on Zooniverse - Digital Crowdsourcing for Rangeland Vegetation.\\
\vspace{0.2cm}
\noindent This project aims to improve our knowledge and understanding of the rangeland conditions facing pastoralists, or livestock herders, in East Africa. To improve on the satellite data currently being used to inform policy and program interventions, researchers have developed a crowdsourcing system in which pastoralists contribute photos of rangelands that can complement the satellite data. A  machine-learning algorithm can then use these data to improve satellite collected information in order to better target program intervention. In order to test the accuracy of this method, we need to compare these classifications against the ones made by Zooniverse contributors. \uline{By contributing to this project, you will help scientists learn about rangelands, advance crowdsourcing science, and improve machine-learning algorithms.} \textit{By contributing to this project, you will help us replace the hiring of university student research assistants and save hours of our research time!} \\
\vspace{0.2cm}
\noindent To begin contributing to the Digital Crowdsourcing for Rangeland Vegetation, follow this link: (url).\\

\noindent Sincerely,\\
\noindent The Zooniverse Team

\end{document}
